# Supplementary material for: Development and Validation of a Ferroptosis-Related Gene Signature for Overall Survival Prediction in Lung Adenocarcinoma
Source: Front Cell Dev Biol. 2021 Jul 7;9:684259. doi: 10.3389/fcell.2021.684259 (PMC8294813; doi:10.3389/fcell.2021.684259)
Supplement: Supplementary file 5 [file Table_3.XLSX]

## Sheet: Sheet1
20.12.29			d0			d1-0um						d1-10um						d1-20um						d1-40um
2h测	A549	0.383	0.396	0.373	0.415	0.398	0.384				0.393	0.381	0.357				0.375	0.387	0.3608				0.355	0.251	0.358
	H1299	0.285	0.274	0.281	0.287	0.293	0.301				0.2597	0.2827	0.2617				0.224667	0.226667	0.231667				0.211667	0.214667	0.211667
						d2-0um						d2-10um						d2-20um						d2-40um
					0.448667	0.470667	0.477667				0.429	0.38	0.3787				0.398	0.361	0.356				0.36	0.34	0.315
					0.335	0.345	0.362				0.307	0.29	0.297				0.284	0.267	0.259				0.269	0.244	0.24
						d3-0um						d3-10um						d3-20um						d3-40um
					1.044	0.856	0.753				0.5103	0.6753	0.570333				0.4883	0.5273	0.485333				0.406	0.329333	0.326333
					0.468	0.519	0.47				0.361	0.375	0.428				0.34	0.333	0.39				0.342	0.272	0.29
20.12.29			d0			d1-0um						d1-10um						d1-20um						d1-40um
2h测	A549	0.25	0.263	0.24	0.315	0.298	0.284	1.26	1.13308	1.18333	0.293	0.281	0.257	1.172	1.06844	1.07083	0.275	0.287	0.2608	1.1	1.09125	1.08667	0.255	0.141	0.258	1.02	0.536122	1.075
	H1299	0.156	0.145	0.152	0.189	0.195	0.203	1.21154	1.34483	1.33553	0.1617	0.1847	0.1637	1.03654	1.27379	1.07697	0.126667	0.128667	0.133667	0.811966	0.887356	0.879386	0.113667	0.116667	0.113667	0.728632	0.804598	0.747807
						d2-0um						d2-10um						d2-20um						d2-40um
					0.353667	0.375667	0.382667	1.41467	1.42839	1.59444	0.334	0.285	0.2837	1.336	1.08365	1.18208	0.303	0.266	0.261	1.212	1.01141	1.0875	0.265	0.245	0.22	1.06	0.931559	0.916667
					0.234	0.244	0.261	1.5	1.68276	1.71711	0.206	0.189	0.196	1.32051	1.30345	1.28947	0.183	0.166	0.158	1.17308	1.14483	1.03947	0.168	0.143	0.139	1.07692	0.986207	0.914474
						d3-0um						d3-10um						d3-20um						d3-40um
					0.939	0.751	0.648	3.756	2.85551	2.7	0.4053	0.5703	0.465333	1.6212	2.16844	1.93889	0.3833	0.4223	0.380333	1.5332	1.6057	1.58472	0.301	0.224333	0.221333	1.204	0.852978	0.922222
					0.362	0.413	0.364	2.32051	2.84828	2.39474	0.255	0.269	0.322	1.63462	1.85517	2.11842	0.234	0.227	0.284	1.5	1.56552	1.86842	0.236	0.166	0.184	1.51282	1.14483	1.21053
A549
Time	Erastin 0μM			Erastin 10μM			Erastin 20μM			Erastin 40μM
0	1	1	1	1	1	1	1	1	1	1	1	1
24	1.26	1.13308	1.18333	1.172	1.06844	1.07083	1.1	1.09125	1.08667	1.02	0.536122	1.075
48	1.41467	1.42839	1.59444	1.33467	1.08238	1.18208	1.212	1.01141	1.0875	1.06	0.931559	0.916667
72	3.75733	2.85678	2.70139	1.6212	2.16844	1.93889	1.5332	1.6057	1.58472	1.204	0.852978	0.922222
H1299
Time	Erastin 0μM			Erastin 10μM			Erastin 20μM			Erastin 40μM
0	1	1	1	1	1	1	1	1	1	1	1	1
24	1.21154	1.34483	1.33553	1.03654	1.27379	1.07697	0.811966	0.887356	0.879386	0.728632	0.804598	0.747807
48	1.5	1.68276	1.71711	1.32051	1.30345	1.28947	1.17308	1.14483	1.03947	1.07692	0.986207	0.914474
72	2.32051	2.84828	2.39474	1.63462	1.85517	2.11842	1.5	1.56552	1.86842	1.51282	1.14483	1.21053
